# Supplementary material for: Effects of Microgravity, Hypergravity, and Ionizing Radiation on the Enzymatic Activity of Proteinase K
Source: Molecules. 2026 Jan 9;31(2):229. doi: 10.3390/molecules31020229 (PMC12843933; doi:10.3390/molecules31020229)
Supplement: Supplementary file 1 [file molecules-31-00229-s001.zip]

Archive with 1 entries (1 files):
- molecules-4045214-supplementary.pdf
